# Supplementary material for: Comparative Study of the Genetic and Biochemical Variability of Polyscias filicifolia (Araliaceae) Regenerants Obtained by Indirect and Direct Somatic Embryogenesis as a Source of Triterpenes
Source: Int J Mol Sci. 2021 May 27;22(11):5752. doi: 10.3390/ijms22115752 (PMC8198449; doi:10.3390/ijms22115752)
Supplement: Supplementary file 1 [file ijms-22-05752-s001.zip]

Archive with 5 entries (5 files):
- Figure S2.pdf
- Table S1.pdf
- Table S2.pdf
- Table S3.pdf
- Figure S1.pdf
